# Supplementary material for: Extensive Ethnolinguistic Diversity in Vietnam Reflects Multiple Sources of Genetic Diversity
Source: Mol Biol Evol. 2020 Apr 28;37(9):2503–19. doi: 10.1093/molbev/msaa099 (PMC7475039; doi:10.1093/molbev/msaa099)
Supplement: msaa099_Supplementary_Data [file msaa099_supplementary_data.zip]

Archive with 4 entries (3 files):
- msaa099-Suppl_Data/
- msaa099-Suppl_Data/04.TableS1-3_resubmit2.xlsx
- msaa099-Suppl_Data/02.Supplementary_legends_resubmit2.pdf
- msaa099-Suppl_Data/03.FigS1-23_resubmit2.pdf
